# Supplementary material for: Deep Immunophenotyping of Human Whole Blood by Standardized Multi-parametric Flow Cytometry Analyses
Source: Phenomics. 2023 Feb 23;3(3):309–28. doi: 10.1007/s43657-022-00092-9 (PMC10260734; doi:10.1007/s43657-022-00092-9)
Supplement: Supplementary file 2 — (XLSX 14 KB) [file 43657_2022_92_MOESM2_ESM.xlsx]

## Sheet: Table S1
Supplementary Table S1 Antibodies used in six flow cytometry panels.
Specificity	Fluorochrome	Clone	Manufacturer	Cat. no.
CCR7 (CD197)	FITC	G043H7	Biolegend	353216
CD21	FITC	B-ly4	BD	561372
CD64	FITC	10.1	Biolegend	305006
CD85j	FITC	GHI/75	BD	555942
CXCR5 (CD185)	FITC	J252D4	Biolegend	356914
TCR Vα7.2	FITC	3C10	Biolegend	351704
CD15	PerCP/Cy5.5	HI98	Biolegend	301922
CD20	PerCP/Cy5.5	2H7	Biolegend	302326
CD3	PerCP/Cy5.5	UCHT1	Biolegend	300430
NKp46 (CD335)	PerCP/Cy5.5	900	Biolegend	331920
CD24	PE	ML5	BD	555428
CD86	PE	IT2.2	BD	555665
CD95	PE	DX2	Biolegend	305608
ICOS (CD278)	PE	C398.4A	Biolegend	313508
PD-1 (CD279)	PE	EH12.1	BD	560795
TCR Vδ2	PE	B6	BD	555739
CD11c	PE/CF594	3.9	BD	565920
CD25	PE/CF594	M-A251	BD	562403
CD69	PE/CF594	FN50	BD	562617
NKG2D (CD314)	PE/CF594	1D11	BD	562498
CD123	PE/Cy7	6H6	Biolegend	306010
CD16	PE/Cy7	3G8	BD	557744
CD28	PE/Cy7	CD28.2	Biolegend	302926
HLA-DR	PE/Cy7	L243	Biolegend	307616
CXCR3 (CD183)	PE/Cy7	1C6/CXCR3 (also 1C6, LS177-1C6)	BD	560831
IgD	PE/Cy7	IA6-2	BD	561314
CCR6 (CD196)	APC	11A9	BD	560619
CD16	APC	3G8	Biolegend	302012
CD38	APC	HB-7	Biolegend	356606
CD39	APC	A1	Biolegend	328210
CD57	APC	NK-1	BD	560845
TCRγδ	APC	B1	BD	555718
CD127	AF700	A019D5	Biolegend	351344
CD161	AF700	HP-3G10	Biolegend	339942
CD45RA	AF700	HI100	BD	560673
HLA-DR	AF700	L243	Biolegend	307626
IgG	AF700	G18-145	BD	561296
CD19	APC/Fire 750	HIB19	Biolegend	302258
CD3	APC/Fire 750	UCHT1	Biolegend	300470
CD4	APC/Fire 750	RPA-T4	Biolegend	300560
CD56	APC/Fire 750	QA17A16	Biolegend	392408
CCR4 (CD194)	BV421	L291H4	Biolegend	359414
CD127	BV421	HIL-7R-M21	BD	562436
CD14	BV421	MφP9 (also MφP-9)	BD	563743
CD27	BV421	M-T271	BD	562513
CD38	BV421	HB-7	Biolegend	356618
CD56	BV421	NCAM16.2	BD	562751
CD45	BV510	HI30	BD	563204
CD38	BV605	HB-7	BD	562665
CD8	BV605	SK1	BD	564116
IgM	BV605	G20-127	BD	562977
Abbreviations: FITC, Fluorescein Isothiocyanate; PE, Phycoerythrin; Cy5.5, Cyanin5.5; Cy7, Cyanin7; APC, Allophycocyanin; AF, Alexa Fluor; BV: Brilliant Violet.

## Sheet: Table S2
Supplementary Table S2 Antibodies used in Gain Titration (Voltration) Experiment and Spillover Spreading Matrix Determination Experiment.
Specificity	Fluorochrome	Clone	Manufacturer	Cat. no.
CD4	FITC	RPA-T4	Biolegend	300505
CD4	PerCP-Cy5.5	RPA-T4	Biolegend	300529
CD4	PE	RPA-T4	Biolegend	300507
CD4	PE/CF594	RPA-T4	BD	562316
CD4	PE/Cy7	RPA-T4	Biolegend	300511
CD4	APC	RPA-T4	Biolegend	300552
CD4	AF700	RPA-T4	Biolegend	300526
CD4	APC/Fire750	RPA-T4	Biolegend	300559
CD4	BV421	RPA-T4	Biolegend	300531
CD4	BV510	RPA-T4	Biolegend	300545
CD4	BV605	RPA-T4	Biolegend	300555
